# Supplementary material for: Comparison of Efavirenz and Doravirine Developmental Toxicity in an Embryo Animal Model
Source: Int J Mol Sci. 2023 Jul 19;24(14):11664. doi: 10.3390/ijms241411664 (PMC10380689; doi:10.3390/ijms241411664)
Supplement: Supplementary file 1 [file ijms-24-11664-s001.zip]

Archive with 1 entries (1 files):
- ijms-2494165-supplementary.pdf
